# Supplementary material for: A virtual reality paradigm as an analogue to real-life trauma: its effectiveness compared with the trauma film paradigm
Source: Eur J Psychotraumatol. 2017 Jun 14;8(sup1):1338106. doi: 10.1080/20008198.2017.1338106 (PMC6516735; doi:10.1080/20008198.2017.1338106)
Supplement: Chinese and Spanish abstract [file ZEPT_A_1338106_SM3092.zip]

Archive with 2 entries (2 files):
- Chinese abstract.pdf
- Spanish abstract.pdf
